# Supplementary material for: Dynamic Changes in the Bacterial Community and Metabolic Profile during Fermentation of Low-Salt Shrimp Paste (Terasi)
Source: Metabolites. 2022 Jan 26;12(2):118. doi: 10.3390/metabo12020118 (PMC8874951; doi:10.3390/metabo12020118)
Supplement: Supplementary file 1 [file metabolites-12-00118-s001.zip]

Archive with 1 entries (1 files):
- metabolites-1557528-supplementary.pdf
